# Supplementary material for: Developmental Neurotoxicity of Environmentally Relevant Pharmaceuticals and Mixtures Thereof in a Zebrafish Embryo Behavioural Test
Source: Int J Environ Res Public Health. 2021 Jun 22;18(13):6717. doi: 10.3390/ijerph18136717 (PMC8297305; doi:10.3390/ijerph18136717)
Supplement: Supplementary file 1 [file ijerph-18-06717-s001.zip]

Archive with 1 entries (1 files):
- ijerph-1238960-SI.pdf
